# Supplementary material for: Rational Design of a Portable Chemometric-Assisted Voltammetric Sensor Based on Ion-Imprinted Polymeric Film for Co(II) Determination in Water
Source: Nanomaterials (Basel). 2024 Mar 18;14(6):536. doi: 10.3390/nano14060536 (PMC10976174; doi:10.3390/nano14060536)
Supplement: Supplementary file 1 [file nanomaterials-14-00536-s001.zip]

Archive with 1 entries (1 files):
- nanomaterials-2876749-supplementary.pdf
